# Supplementary material for: Primulina serrulata (Gesneriaceae), a new species from southeastern Guizhou, China
Source: PhytoKeys. 2019 Sep 19;132:11–8. doi: 10.3897/phytokeys.132.36717 (PMC6763502; doi:10.3897/phytokeys.132.36717)
Supplement: XML Treatment for Primulina serrulata [file phytokeys.132.36717-treatment1.xml]

<!DOCTYPE tp:taxon-treatment
  PUBLIC "-//TaxonX//DTD Taxonomic Treatment Publishing DTD v0 20100105//EN" "tax-treatment-NSO.dtd">
<tp:taxon-treatment xmlns:tp="http://www.plazi.org/taxpub"><tp:treatment-meta><kwd-group><label>Taxon classification</label><kwd><named-content xmlns:xlink="http://www.w3.org/1999/xlink" content-type="kingdom">Plantae</named-content></kwd><kwd><named-content xmlns:xlink="http://www.w3.org/1999/xlink" content-type="order">Lamiales</named-content></kwd><kwd><named-content xmlns:xlink="http://www.w3.org/1999/xlink" content-type="family">Gesneriaceae</named-content></kwd></kwd-group><mixed-citation publication-type="journal"><person-group><name><surname>Jiang</surname><given-names>Hong</given-names></name><name><surname>Deng</surname><given-names>Tan</given-names></name><name><surname>Lv</surname><given-names>Xin-Yun</given-names></name><name><surname>Zhang</surname><given-names>Ren-Bo</given-names></name><name><surname>Wen</surname><given-names>Fang</given-names></name></person-group><article-title><italic><tp:taxon-name><tp:taxon-name-part taxon-name-part-type="genus" reg="Primulina">Primulina</tp:taxon-name-part> <tp:taxon-name-part taxon-name-part-type="species" reg="serrulata">serrulata</tp:taxon-name-part></tp:taxon-name></italic> (<tp:taxon-name><tp:taxon-name-part taxon-name-part-type="family">Gesneriaceae</tp:taxon-name-part></tp:taxon-name>), a new species from southeastern Guizhou, China</article-title><source>PhytoKeys</source><day>19</day><month>9</month><year>2019</year><volume>132</volume><fpage>11</fpage><lpage>18</lpage><pub-id pub-id-type="doi">10.3897/phytokeys.132.36717</pub-id></mixed-citation></tp:treatment-meta><tp:nomenclature><tp:taxon-name><object-id xmlns:xlink="http://www.w3.org/1999/xlink" content-type="arpha" xlink:type="simple">A3644B0E-FA5E-5902-A8EC-38C4109E6739</object-id>
            <tp:taxon-name-part taxon-name-part-type="genus" reg="Primulina">Primulina</tp:taxon-name-part>
            <tp:taxon-name-part taxon-name-part-type="species" reg="serrulata">serrulata</tp:taxon-name-part>
            <object-id xmlns:xlink="http://www.w3.org/1999/xlink" content-type="ipni" xlink:type="simple">urn:lsid:ipni.org:names:77201948-1</object-id>
          </tp:taxon-name><tp:taxon-authority>R.B.Zhang &amp; F.Wen</tp:taxon-authority><tp:taxon-status xmlns:xlink="http://www.w3.org/1999/xlink" xlink:type="simple">sp. nov.</tp:taxon-status><xref ref-type="fig" rid="F1">Figures 1</xref><xref ref-type="fig" rid="F2">, 2</xref><xref ref-type="fig" rid="F3">, 3</xref></tp:nomenclature><tp:treatment-sec sec-type="diagnosis" id="SECID0ERHAC"><title>Diagnosis.</title><p><italic><tp:taxon-name><tp:taxon-name-part taxon-name-part-type="genus" reg="Primulina">Primulina</tp:taxon-name-part> <tp:taxon-name-part taxon-name-part-type="species" reg="serrulata">serrulata</tp:taxon-name-part></tp:taxon-name></italic> mainly differs from its congener, <italic><tp:taxon-name><tp:taxon-name-part taxon-name-part-type="genus" reg="Primulina">P.</tp:taxon-name-part> <tp:taxon-name-part taxon-name-part-type="species" reg="fimbrisepala">fimbrisepala</tp:taxon-name-part></tp:taxon-name></italic>, by its purplish-blue flowers which lack the dark purple spots inside the corolla (<italic>vs.</italic> purple to purplish-pink, with bright dark purple spots inside the corolla), cuneate leaf blade base (<italic>vs.</italic> obliquely cuneate, broadly cuneate or cordate), anthers glabrescent (<italic>vs.</italic> sparsely bearded) and smaller stigma ca. 1 mm long (<italic>vs.</italic> 2–3 mm long).</p></tp:treatment-sec><tp:treatment-sec sec-type="material" id="SECID0EVIAC"><title>Type.</title><p>CHINA. Guizhou Province, Rongjiang County, Langdong town, growing on moist limestone rocks surfaces near waterfall, alt. 780 m, <named-content xmlns:xlink="http://www.w3.org/1999/xlink" content-type="dwc:verbatimCoordinates" xlink:type="simple"><named-content content-type="geo-json" specific-use="{&#34;type&#34;:&#34;Point&#34;,&#34;coordinates&#34;:[108.700000,26.116667]}" id="NCID0E5IAC" xlink:type="simple">26°07'N, 108°42'E</named-content></named-content>, 17 April 2018 (flowering), <italic>Ren-Bo Zhang et al.</italic>, <italic>ZRB1478</italic> (holotype: ZY!; isotype: IBK!).</p><fig id="F2" position="float" orientation="portrait"><object-id xmlns:xlink="http://www.w3.org/1999/xlink" content-type="doi" xlink:type="simple">10.3897/phytokeys.132.36717.figure2</object-id><object-id xmlns:xlink="http://www.w3.org/1999/xlink" content-type="arpha" xlink:type="simple">D19F4AB7-C6DC-574E-B6D5-D66676AE2CE3</object-id><label>Figure 2.</label><caption><p><italic><tp:taxon-name><tp:taxon-name-part taxon-name-part-type="genus" reg="Primulina">Primulina</tp:taxon-name-part> <tp:taxon-name-part taxon-name-part-type="species" reg="serrulata">serrulata</tp:taxon-name-part></tp:taxon-name></italic>. <bold>A</bold> habit <bold>B</bold> adaxial leaf blade <bold>C</bold> cyme, bracts, flower in frontal view and flower in lateral view <bold>D</bold> opened corolla for showing stamens and staminodes <bold>E</bold> adaxial calyx lobes <bold>F</bold> pistil <bold>G</bold> cross section of ovary. Drawn by Tan Deng.</p></caption><graphic xmlns:xlink="http://www.w3.org/1999/xlink" xlink:href="phytokeys-132-011-g002.jpg" position="float" orientation="portrait" xlink:type="simple" id="oo_341145.jpg"><uri content-type="original_file" xlink:type="simple">https://binary.pensoft.net/fig/341145</uri></graphic></fig></tp:treatment-sec><tp:treatment-sec sec-type="description" id="SECID0ENKAC"><title>Description.</title><p><bold><italic><tp:taxon-name><tp:taxon-name-part taxon-name-part-type="genus" reg="Rhizomatous">Rhizomatous</tp:taxon-name-part></tp:taxon-name></italic></bold> stem subterete, ca. 6 cm long, ca. 1.5 cm in diameter. <bold>Leaves</bold> 4–6, all basal, opposite decussate. <bold><italic>Petioles</italic></bold> flatted, fragile and easy to be broken, 2–7 cm long, 4–5 mm wide, densely erect white multicellular hispid, hairs ca. 7 mm long. <bold><italic>Leaf blade</italic></bold> slightly fleshy and fragile when fresh, chartaceous when dried, obliquely ovate, oval to nearly rounded, 5–13 × 3–10 cm, densely erect white multicellular hispid and short hispid on both surfaces, base obliquely broadly cuneate, cordate to nearly rounded, margin conspicuously big and irregular serrate and biserrate; <bold><italic>lateral veins</italic></bold> 3–5 on each side, adaxially inconspicuously sunk but clearly slivery, occasionally green, abaxially conspicuously raised. <bold><italic>Cymes</italic></bold> 1–6, axillary, 1–2 branched, 2–5(8)-flowered; <bold><italic>peduncles</italic></bold> 11–16 cm long, ca. 2 mm in diameter, densely erect white multicellular hispid and short hispid; <bold><italic>bracts</italic></bold> 2, green, opposite, narrowly rhombic, 5–12 × 2–5 mm, margin inconspicuously serrate, apex acute, outside densely pubescent, inside pubescent; sometimes with bracteoles, opposite, 2, narrowly triangle, ca. 5 × 1 mm. <bold><italic>Pedicel</italic></bold> 2.5–5.5 cm long, ca. 1 mm in diameter, densely pubescent. <bold><italic>Calyx</italic></bold> 5-parted to near base, lobes oblong to lanceolate, green, 8–15 × 3–5 mm, outside densely pubescent, inside glabrous, apex subacute, margin entire about 2/3 of calyx lobe from the base but denticulate 3–4(5) about 1/3 of calyx lobe from the apex. <bold><italic>Corolla</italic></bold> pale purple to purple, the color of the throat same as corolla with two longitudinal yellow stripes along corolla tube but without dark purple spots, 4.5–6.0 cm long, outside glandular-pubescent and puberulent from the base to middle of corolla tube, inside glabrous; <bold><italic>tube</italic></bold> infundibuliform-tubular, 3.0–3.5 cm long, 1.0–1.5 cm in diameter at mouth, ca. 4 mm in diameter at base; <bold><italic>limb</italic></bold> distinctly 2-lipped, adaxial lip 2-parted, the upper part of the interior of two adaxial lip lobes with two lines of glandular hairs on the brown patch, lobes broadly ovate, 8–12 × 5–9 mm, apex rounded, abaxial lip 3-lobed, lobes oblong, 2.0–2.8 × 1.0–1.4 cm, apex rounded. <bold><italic>Stamens</italic></bold> 2, adnate to 10–13 mm above the corolla tube base; <bold><italic>filaments</italic></bold> linear, ca. 15 mm long, white, geniculate near the base, sparely puberulent from the middle to the top, the rest glabrous; <bold><italic>anthers</italic></bold> fused by the entire adaxial surfaces, ca. 4 mm long, glabrous. <bold><italic><tp:taxon-name><tp:taxon-name-part taxon-name-part-type="genus" reg="Staminodes">Staminodes</tp:taxon-name-part></tp:taxon-name></italic></bold> 3, lateral ones 6–7 mm long, adnate to 12–15 mm above the corolla tube base, middle one ca. 1.5 mm long, adnate to 8–10 mm above the corolla tube base. <bold><italic>Disc</italic></bold> annular, the higher side ca. 1.5 mm in height but the lower side ca.0.8 mm in height. <bold><italic>Pistil</italic></bold> 3.5–4.5 cm long; <bold><italic>ovary</italic></bold> cylindrical, 2.5–3.2 cm long, densely glandular pubescent and puberulent; <bold><italic>style</italic></bold> 1–1.3 cm long, densely glandular-pubescent and puberulent; <bold><italic>stigma</italic></bold> obtrapezoid, apex 2-lobed, ca. 1 mm long, ca. 0.8 mm wide. <bold><italic>Capsule</italic></bold> linear, ca. 6 cm long, sparsely pubescent.</p><fig id="F3" position="float" orientation="portrait"><object-id xmlns:xlink="http://www.w3.org/1999/xlink" content-type="doi" xlink:type="simple">10.3897/phytokeys.132.36717.figure3</object-id><object-id xmlns:xlink="http://www.w3.org/1999/xlink" content-type="arpha" xlink:type="simple">6FAA3D45-1F7C-5D90-9AB1-9A085B8CDB6E</object-id><label>Figure 3.</label><caption><p><italic><tp:taxon-name><tp:taxon-name-part taxon-name-part-type="genus" reg="Primulina">Primulina</tp:taxon-name-part> <tp:taxon-name-part taxon-name-part-type="species" reg="serrulata">serrulata</tp:taxon-name-part></tp:taxon-name></italic>. <bold>A, C</bold> different shapes of adaxial leaf blades <bold>B, D</bold> different shapes of abaxial leaf blades <bold>E</bold> cyme, bracts, flower in top view <bold>F</bold> bracts and bracteoles <bold>G</bold> corolla in frontal view <bold>H</bold> corolla in lateral view <bold>I</bold> adaxial calyx lobes <bold>J</bold> abaxial calyx lobes <bold>K</bold> opened corolla <bold>L</bold> pistil. Charted by Wen-Hua Xu.</p></caption><graphic xmlns:xlink="http://www.w3.org/1999/xlink" xlink:href="phytokeys-132-011-g003.jpg" position="float" orientation="portrait" xlink:type="simple" id="oo_341146.jpg"><uri content-type="original_file" xlink:type="simple">https://binary.pensoft.net/fig/341146</uri></graphic></fig></tp:treatment-sec><tp:treatment-sec sec-type="distribution" id="SECID0EPOAC"><title>Distribution and habitat.</title><p>At this time, <italic><tp:taxon-name><tp:taxon-name-part taxon-name-part-type="genus" reg="Primulina">Primulina</tp:taxon-name-part> <tp:taxon-name-part taxon-name-part-type="species" reg="serrulata">serrulata</tp:taxon-name-part></tp:taxon-name></italic> is only known from the type locality in Langdong village, Langdong town, Rongjiang County, Guizhou Province, based on our field investigations. It grows on moist, shady, limestone rocks near a waterfall, at ca. 780 m altitude, with no more than 150 mature individuals. The population is close to a road, which makes it vulnerable and subject to destruction from human activities.</p></tp:treatment-sec><tp:treatment-sec sec-type="phenology" id="SECID0EAPAC"><title>Phenology.</title><p>This new species was observed flowering in April and fruiting from May to June.</p></tp:treatment-sec><tp:treatment-sec sec-type="etymology" id="SECID0EFPAC"><title>Etymology.</title><p>The specific epithet is derived from its particular leaf blade margin, having obvious serrations and bi-serrations.</p></tp:treatment-sec><tp:treatment-sec sec-type="Provisional IUCN conservation assessment" id="SECID0EKPAC"><title>Provisional IUCN conservation assessment.</title><p>Because of <italic><tp:taxon-name><tp:taxon-name-part taxon-name-part-type="genus" reg="Primulina">Primulina</tp:taxon-name-part> <tp:taxon-name-part taxon-name-part-type="species" reg="serrulata">serrulata</tp:taxon-name-part></tp:taxon-name></italic>’s beautiful leaves and flowers, it is being over-harvested by local people for sale. This unpublished species is therefore on the brink of extinction as a result. Before more surveys are completed to clarify its conservation status, the provisional conservation status is Critically Endangered CR B2ab (iii, v) according to the IUCN red list criteria (<xref ref-type="bibr" rid="B3">IUCN 2012</xref>).</p></tp:treatment-sec><tp:treatment-sec sec-type="notes" id="SECID0EAAAE"><title>Note.</title><p><italic><tp:taxon-name><tp:taxon-name-part taxon-name-part-type="genus" reg="Primulina">Primulina</tp:taxon-name-part> <tp:taxon-name-part taxon-name-part-type="species" reg="serrulata">serrulata</tp:taxon-name-part></tp:taxon-name></italic> is related to its congener, <italic><tp:taxon-name><tp:taxon-name-part taxon-name-part-type="genus" reg="Primulina">P.</tp:taxon-name-part> <tp:taxon-name-part taxon-name-part-type="species" reg="fimbrisepala">fimbrisepala</tp:taxon-name-part></tp:taxon-name></italic>, by some characteristics, for example, the similar calyx lobes and infundibuliform corolla tube, but they can easily be distinguished from each other by the characters summarized in the description below. Numerous dark purple spots were covered at the throat of the corolla, and this is one stably distinctive feature of <italic><tp:taxon-name><tp:taxon-name-part taxon-name-part-type="genus" reg="Primulina">P.</tp:taxon-name-part> <tp:taxon-name-part taxon-name-part-type="species" reg="fimbrisepala">fimbrisepala</tp:taxon-name-part></tp:taxon-name></italic>. It is noticeable in different populations of <italic><tp:taxon-name><tp:taxon-name-part taxon-name-part-type="genus" reg="Primulina">P.</tp:taxon-name-part> <tp:taxon-name-part taxon-name-part-type="species" reg="fimbrisepala">fimbrisepala</tp:taxon-name-part></tp:taxon-name></italic> from South China when they are flowering (Figure <xref ref-type="fig" rid="F4">4</xref>). Table <xref ref-type="table" rid="T1">1</xref> below has more detailed information on how to distinguish the two species. They also grow in different substrates. <italic><tp:taxon-name><tp:taxon-name-part taxon-name-part-type="genus" reg="Primulina">P.</tp:taxon-name-part> <tp:taxon-name-part taxon-name-part-type="species" reg="serrulata">serrulata</tp:taxon-name-part></tp:taxon-name></italic> only grows in limestone areas, while <italic><tp:taxon-name><tp:taxon-name-part taxon-name-part-type="genus" reg="Primulina">P.</tp:taxon-name-part> <tp:taxon-name-part taxon-name-part-type="species" reg="fimbrisepala">fimbrisepala</tp:taxon-name-part></tp:taxon-name></italic> commonly appears in weakly acidic mediums and soils of sandstone or granite mountainous regions. The different growing habitats of the two congeners indicate that geographical isolation should be one of the reliable drivers pushing this genus, <italic><tp:taxon-name><tp:taxon-name-part taxon-name-part-type="genus" reg="Primulina">Primulina</tp:taxon-name-part></tp:taxon-name></italic>, to generate diversification and speciation (<xref ref-type="bibr" rid="B1">Gao et al. 2015</xref>, <xref ref-type="bibr" rid="B4">Kong et al. 2017</xref>, <xref ref-type="bibr" rid="B9">Wang et al. 2017</xref>, <xref ref-type="bibr" rid="B14">Yang et al. 2019</xref>).</p><fig id="F4" position="float" orientation="portrait"><object-id xmlns:xlink="http://www.w3.org/1999/xlink" content-type="doi" xlink:type="simple">10.3897/phytokeys.132.36717.figure4</object-id><object-id xmlns:xlink="http://www.w3.org/1999/xlink" content-type="arpha" xlink:type="simple">715A4D38-7F42-556F-B5D7-B2B28FA42789</object-id><label>Figure 4.</label><caption><p>The corolla throat character of <italic><tp:taxon-name><tp:taxon-name-part taxon-name-part-type="genus" reg="Primulina">Primulina</tp:taxon-name-part> <tp:taxon-name-part taxon-name-part-type="species" reg="serrulata">serrulata</tp:taxon-name-part></tp:taxon-name></italic>’s congener, <italic><tp:taxon-name><tp:taxon-name-part taxon-name-part-type="genus" reg="Primulina">P.</tp:taxon-name-part> <tp:taxon-name-part taxon-name-part-type="species" reg="fimbrisepala">fimbrisepala</tp:taxon-name-part></tp:taxon-name></italic>. <bold>A</bold> from Wenzhou city, Zhejiang <bold>B</bold> from Ziyuan County, Guangxi <bold>C</bold> from Jinxiu County, Guangxi <bold>D</bold> from Ruyuan County, Guangdong. Photoed by Fang Wen, Charted by Wen-Hua Xu.</p></caption><graphic xmlns:xlink="http://www.w3.org/1999/xlink" xlink:href="phytokeys-132-011-g004.jpg" position="float" orientation="portrait" xlink:type="simple" id="oo_341147.jpg"><uri content-type="original_file" xlink:type="simple">https://binary.pensoft.net/fig/341147</uri></graphic></fig><table-wrap id="T1" position="float" orientation="portrait"><label>Table 1.</label><caption><p>Morphological comparison of <italic><tp:taxon-name><tp:taxon-name-part taxon-name-part-type="genus" reg="Primulina">Primulina</tp:taxon-name-part> <tp:taxon-name-part taxon-name-part-type="species" reg="serrulata">serrulata</tp:taxon-name-part></tp:taxon-name></italic> sp. nov. and <italic><tp:taxon-name><tp:taxon-name-part taxon-name-part-type="genus" reg="Primulina">P.</tp:taxon-name-part> <tp:taxon-name-part taxon-name-part-type="species" reg="fimbrisepala">fimbrisepala</tp:taxon-name-part></tp:taxon-name></italic>.</p></caption><table id="TID0E1SAE" rules="all"><tbody><tr><th rowspan="1" colspan="1">Characters</th><th rowspan="1" colspan="1">
                    <italic><tp:taxon-name><tp:taxon-name-part taxon-name-part-type="genus" reg="Primulina">P.</tp:taxon-name-part> <tp:taxon-name-part taxon-name-part-type="species" reg="serrulata">serrulata</tp:taxon-name-part></tp:taxon-name></italic>
                  </th><th rowspan="1" colspan="1">
                    <italic><tp:taxon-name><tp:taxon-name-part taxon-name-part-type="genus" reg="Primulina">P.</tp:taxon-name-part> <tp:taxon-name-part taxon-name-part-type="species" reg="fimbrisepala">fimbrisepala</tp:taxon-name-part></tp:taxon-name></italic>
                  </th></tr><tr><td rowspan="1" colspan="1">Indumentum of leaf blade</td><td rowspan="1" colspan="1">densely erect white multicellular hispid and short hispid on both surfaces</td><td rowspan="1" colspan="1">adaxially puberulent and appressed pilose, abaxially sparsely puberulent to velutinous</td></tr><tr><td rowspan="1" colspan="1">Indumentum of peduncles</td><td rowspan="1" colspan="1">densely erect white multicellular hispid and short hispid</td><td rowspan="1" colspan="1">pubescent to appressed pilose</td></tr><tr><td rowspan="1" colspan="1">Calyx lobes size</td><td rowspan="1" colspan="1">8–15 × 3–5 mm wide</td><td rowspan="1" colspan="1">7–11 × 1.5–3.0 mm wide</td></tr><tr><td rowspan="1" colspan="1">Corolla color</td><td rowspan="1" colspan="1">pale purple to purple, throat without dark purple spots</td><td rowspan="1" colspan="1">blue, purple, to pinkish green, throat with numerous dark purple spots</td></tr><tr><td rowspan="1" colspan="1">Filaments length</td><td rowspan="1" colspan="1">ca. 1.5 cm long</td><td rowspan="1" colspan="1">ca. 1.3 cm long</td></tr><tr><td rowspan="1" colspan="1">Indumentum of anthers</td><td rowspan="1" colspan="1">Glabrescent</td><td rowspan="1" colspan="1">sparsely bearded</td></tr><tr><td rowspan="1" colspan="1">Stigma size</td><td rowspan="1" colspan="1">ca. 1 mm long, ca. 0.8 mm wide</td><td rowspan="1" colspan="1">2–3 mm long, ca. 1 mm wide</td></tr><tr><td rowspan="1" colspan="1">Flowering time</td><td rowspan="1" colspan="1">late April to early May</td><td rowspan="1" colspan="1">March to early April</td></tr></tbody></table></table-wrap></tp:treatment-sec><tp:treatment-sec><!--Section generated to contain objects referenced in tp:taxon-treatment.--><fig id="F1" position="float" orientation="portrait"><object-id xmlns:xlink="http://www.w3.org/1999/xlink" content-type="doi" xlink:type="simple">10.3897/phytokeys.132.36717.figure1</object-id><object-id xmlns:xlink="http://www.w3.org/1999/xlink" content-type="arpha" xlink:type="simple">09F3C833-ECF0-583C-B88B-AD18368448AF</object-id><label>Figure 1.</label><caption><p><italic><tp:taxon-name><tp:taxon-name-part taxon-name-part-type="genus" reg="Primulina">Primulina</tp:taxon-name-part> <tp:taxon-name-part taxon-name-part-type="species" reg="serrulata">serrulata</tp:taxon-name-part></tp:taxon-name></italic>. <bold>A</bold> natural habitat <bold>B</bold> habit in flowering <bold>C</bold> cyme and flower in top view <bold>D</bold> flowers in front view. Charted by Wen-Hua Xu.</p></caption><graphic xmlns:xlink="http://www.w3.org/1999/xlink" xlink:href="phytokeys-132-011-g001.jpg" position="float" orientation="portrait" xlink:type="simple" id="oo_341144.jpg"><uri content-type="original_file" xlink:type="simple">https://binary.pensoft.net/fig/341144</uri></graphic></fig></tp:treatment-sec><ref-list><ref id="B3"><mixed-citation xmlns:xlink="http://www.w3.org/1999/xlink" xlink:type="simple"><institution xlink:type="simple">IUCN</institution> (<year>2012</year>) IUCN Red List Categories and Criteria: Version 3.1 (2<sup>nd</sup> edn). IUCN Species Survival Commission, IUCN, Gland and Cambridge.</mixed-citation></ref><ref id="B1"><mixed-citation xmlns:xlink="http://www.w3.org/1999/xlink" xlink:type="simple"><person-group><name name-style="western"><surname>Gao</surname><given-names>Y</given-names></name><name name-style="western"><surname>Ai</surname><given-names>B</given-names></name><name name-style="western"><surname>Kong</surname><given-names>HH</given-names></name><name name-style="western"><surname>Kang</surname><given-names>M</given-names></name><name name-style="western"><surname>Huang</surname><given-names>HW</given-names></name></person-group> (<year>2015</year>) <article-title>Geographical pattern of isolation and diversification in karst habitat islands: A case study in the <italic><tp:taxon-name><tp:taxon-name-part taxon-name-part-type="genus">Primulina</tp:taxon-name-part> <tp:taxon-name-part taxon-name-part-type="species">eburnea</tp:taxon-name-part></tp:taxon-name></italic> complex.</article-title><source>Journal of Biogeography</source><volume>42</volume>(<issue>11</issue>): <fpage>2131</fpage>–<lpage>2144</lpage>. <ext-link xlink:type="simple" ext-link-type="doi" xlink:href="10.1111/jbi.12576">https://doi.org/10.1111/jbi.12576</ext-link></mixed-citation></ref><ref id="B4"><mixed-citation xmlns:xlink="http://www.w3.org/1999/xlink" xlink:type="simple"><person-group><name name-style="western"><surname>Kong</surname><given-names>HH</given-names></name><name name-style="western"><surname>Condamine</surname><given-names>FL</given-names></name><name name-style="western"><surname>Harris</surname><given-names>AJ</given-names></name><name name-style="western"><surname>Chen</surname><given-names>JL</given-names></name><name name-style="western"><surname>Pan</surname><given-names>B</given-names></name><name name-style="western"><surname>Möller</surname><given-names>M</given-names></name><name name-style="western"><surname>Van Sam Hoang</surname><given-names>VS</given-names></name><name name-style="western"><surname>Kang</surname><given-names>M</given-names></name></person-group> (<year>2017</year>) <article-title>Both temperature fluctuations and East Asian monsoons have driven plant diversification in the karst ecosystems from southern China.</article-title><source>Molecular Ecology</source><volume>26</volume>(<issue>22</issue>): <fpage>6414</fpage>–<lpage>6429</lpage>. <ext-link xlink:type="simple" ext-link-type="doi" xlink:href="10.1111/mec.14367">https://doi.org/10.1111/mec.14367</ext-link></mixed-citation></ref><ref id="B9"><mixed-citation xmlns:xlink="http://www.w3.org/1999/xlink" xlink:type="simple"><person-group><name name-style="western"><surname>Wang</surname><given-names>J</given-names></name><name name-style="western"><surname>Ai</surname><given-names>B</given-names></name><name name-style="western"><surname>Kong</surname><given-names>H</given-names></name><name name-style="western"><surname>Kang</surname><given-names>M</given-names></name></person-group> (<year>2017</year>) <article-title>Speciation history of a species complex of <italic><tp:taxon-name><tp:taxon-name-part taxon-name-part-type="genus">Primulina</tp:taxon-name-part> <tp:taxon-name-part taxon-name-part-type="species">eburnea</tp:taxon-name-part></tp:taxon-name></italic> (<tp:taxon-name><tp:taxon-name-part taxon-name-part-type="family">Gesneriaceae</tp:taxon-name-part></tp:taxon-name>) from limestone karsts of southern China, a biodiversity hot spot.</article-title><source>Evolutionary Applications</source><volume>00</volume>: <fpage>1</fpage>–<lpage>16</lpage>. <ext-link xlink:type="simple" ext-link-type="doi" xlink:href="10.1111/eva.12495">https://doi.org/10.1111/eva.12495</ext-link></mixed-citation></ref><ref id="B14"><mixed-citation xmlns:xlink="http://www.w3.org/1999/xlink" xlink:type="simple"><person-group><name name-style="western"><surname>Yang</surname><given-names>LH</given-names></name><name name-style="western"><surname>Kong</surname><given-names>HH</given-names></name><name name-style="western"><surname>Huang</surname><given-names>JP</given-names></name><name name-style="western"><surname>Kang</surname><given-names>M</given-names></name></person-group> (<year>2019</year>) <article-title>Different species or genetically divergent populations? Integrative species delimitation of the <italic><tp:taxon-name><tp:taxon-name-part taxon-name-part-type="genus">Primulina</tp:taxon-name-part> <tp:taxon-name-part taxon-name-part-type="species">hochiensis</tp:taxon-name-part></tp:taxon-name></italic> complex from isolated karst habitats.</article-title><source>Molecular Phylogenetics and Evolution</source><volume>132</volume>: <fpage>219</fpage>–<lpage>231</lpage>. <ext-link xlink:type="simple" ext-link-type="doi" xlink:href="10.1016/j.ympev.2018.12.011">https://doi.org/10.1016/j.ympev.2018.12.011</ext-link></mixed-citation></ref></ref-list></tp:taxon-treatment>
